# Supplementary material for: A Novel Machine Learning Strategy for the Prediction of Antihypertensive Peptides Derived from Food with High Efficiency
Source: Foods. 2021 Mar 6;10(3):550. doi: 10.3390/foods10030550 (PMC7999667; doi:10.3390/foods10030550)
Supplement: Supplementary file 1 [file foods-10-00550-s001.zip]

Archive with 66 entries (61 files):
- attachment/
- attachment/Confusion matrix-KNN/
- attachment/Confusion matrix-KNN/1378-1.png
- attachment/Confusion matrix-KNN/1378-2.png
- attachment/Confusion matrix-KNN/1378-3.png
- attachment/Confusion matrix-KNN/1378-4.png
- attachment/Confusion matrix-KNN/1378-5.png
- attachment/Confusion matrix-KNN/214-1.png
- attachment/Confusion matrix-KNN/214-2.png
- attachment/Confusion matrix-KNN/214-3.png
- attachment/Confusion matrix-KNN/214-4.png
- attachment/Confusion matrix-KNN/214-5.png
- attachment/Confusion matrix-KNN/3306-1.png
- attachment/Confusion matrix-KNN/3306-2.png
- attachment/Confusion matrix-KNN/3306-3.png
- attachment/Confusion matrix-KNN/3306-4.png
- attachment/Confusion matrix-KNN/3306-5.png
- attachment/Confusion matrix-RF/
- attachment/Confusion matrix-RF/1378-1.png
- attachment/Confusion matrix-RF/1378-2.png
- attachment/Confusion matrix-RF/1378-3.png
- attachment/Confusion matrix-RF/1378-4.png
- attachment/Confusion matrix-RF/1378-5.png
- attachment/Confusion matrix-RF/214-1.png
- attachment/Confusion matrix-RF/214-2.png
- attachment/Confusion matrix-RF/214-3.png
- attachment/Confusion matrix-RF/214-4.png
- attachment/Confusion matrix-RF/214-5.png
- attachment/Confusion matrix-RF/3306-1.png
- attachment/Confusion matrix-RF/3306-2.png
- attachment/Confusion matrix-RF/3306-3.png
- attachment/Confusion matrix-RF/3306-4.png
- attachment/Confusion matrix-RF/3306-5.png
- attachment/confusion matrix-SVM/
- attachment/confusion matrix-SVM/1378-1.png
- attachment/confusion matrix-SVM/1378-2.png
- attachment/confusion matrix-SVM/1378-3.png
- attachment/confusion matrix-SVM/1378-4.png
- attachment/confusion matrix-SVM/1378-5.png
- attachment/confusion matrix-SVM/214-1.png
- attachment/confusion matrix-SVM/214-2.png
- attachment/confusion matrix-SVM/214-3.png
- attachment/confusion matrix-SVM/214-4.png
- attachment/confusion matrix-SVM/214-5.png
- attachment/confusion matrix-SVM/3306-2.png
- attachment/confusion matrix-SVM/3306-3.png
- attachment/confusion matrix-SVM/3306-4.png
- attachment/confusion matrix-SVM/3306-5.png
- attachment/confusion matrix-SVM/3306.png
- attachment/Confusion matrix-XGBoost/
- attachment/Confusion matrix-XGBoost/1378-1.png
- attachment/Confusion matrix-XGBoost/1378-2.png
- attachment/Confusion matrix-XGBoost/1378-3.png
- attachment/Confusion matrix-XGBoost/1378-4.png
- attachment/Confusion matrix-XGBoost/1378-5.png
- attachment/Confusion matrix-XGBoost/214-1.png
- attachment/Confusion matrix-XGBoost/214-2.png
- attachment/Confusion matrix-XGBoost/214-3.png
- attachment/Confusion matrix-XGBoost/214-4.png
- attachment/Confusion matrix-XGBoost/214-5.png
- attachment/Confusion matrix-XGBoost/3306-1.png
- attachment/Confusion matrix-XGBoost/3306-2.png
- attachment/Confusion matrix-XGBoost/3306-3.png
- attachment/Confusion matrix-XGBoost/3306-4.png
- attachment/Confusion matrix-XGBoost/3306-5.png
- attachment/total result.xlsx
