# Supplementary material for: A Novel Machine Learning Strategy for the Prediction of Antihypertensive Peptides Derived from Food with High Efficiency
Source: Foods. 2021 Mar 6;10(3):550. doi: 10.3390/foods10030550 (PMC7999667; doi:10.3390/foods10030550)
Supplement: Supplementary file 1 [file foods-10-00550-s001.zip › attachment/total result.xlsx]

## Sheet: 214
SVM	accuracy	sensitivity	specificity	precision
1	0.7045	0.8182	0.5909	0.6667
2	0.6364	0.9545	0.3182	0.5833
3	0.7273	0.8636	0.5909	0.6786
4	0.6818	0.6364	0.7273	0.7
5	0.6364	0.6364	0.6364	0.6364
mean	0.67728	0.78182	0.57274	0.653
95%CI(±）	0.0319	0.111	0.1198	0.0355
RF
1	0.6265	0.6098	0.6429	0.625
2	0.6506	0.675	0.6279	0.6279
3	0.6627	0.65	0.6744	0.65
4	0.6463	0.75	0.5476	0.6122
5	0.6463	0.525	0.7619	0.6774
mean	0.64648	0.64196	0.65094	0.6385
95%CI(±）	0.0102	0.0651	0.0609	0.0201
K-NN
1	0.5909	0.4545	0.7273	0.625
2	0.6591	0.4762	0.8261	0.7143
3	0.6591	0.5714	0.7391	0.6667
4	0.4545	0.1905	0.6957	0.3636
5	0.7273	0.7143	0.7391	0.7143
mean	0.61818	0.48138	0.74546	0.61678
95%CI(±）	0.0811	0.1507	0.038	0.1147
XGBoost
1	0.814	0.8261	0.8	0.8261
2	0.6744	0.6957	0.65	0.6957
3	0.7907	0.8261	0.75	0.7917
4	0.8333	0.7727	0.9	0.8947
5	0.7619	0.7727	0.75	0.7727
mean	0.77486	0.77866	0.77	0.79618
95%CI(±）	0.0487	0.042	0.0712	0.0572

## Sheet: 1378
SVM	accuracy	sensitivity	specificity	precision
1	0.6775	0.8406	0.5145	0.6339
2	0.6848	0.7246	0.6449	0.6711
3	0.6727	0.7518	0.5942	0.6478
4	0.6618	0.7664	0.558	0.6325
5	0.6727	0.7681	0.5766	0.6463
mean	0.6739	0.7703	0.57764	0.64632
95%CI(±）	0.0066	0.0337	0.0375	0.0122
RF
1	0.6232	0.6739	0.5725	0.6118
2	0.6196	0.6087	0.6304	0.6222
3	0.7236	0.8551	0.5912	0.6782
4	0.6945	0.7591	0.6304	0.671
5	0.7782	0.7956	0.7609	0.7676
mean	0.6878	0.7385	0.6371	0.6702
95%CI(±）	0.0531	0.0767	0.0577	0.0484
K-NN
1	0.6848	0.6594	0.7101	0.6947
2	0.6667	0.6449	0.6884	0.6742
3	0.6727	0.6277	0.7174	0.688
4	0.6436	0.6423	0.6449	0.6423
5	0.6691	0.6522	0.6861	0.6767
mean	0.66738	0.6453	0.68938	0.67518
95%CI(±）	0.0118	0.0093	0.0222	0.0158
XGBoost
1	0.809	0.835	0.7812	0.8037
2	0.8889	0.8932	0.8842	0.8932
3	0.8485	0.8235	0.875	0.875
4	0.8535	0.8235	0.8854	0.8842
5	0.8737	0.8922	0.8542	0.8667
mean	0.85472	0.85348	0.856	0.86456
95%CI(±）	0.0237	0.0283	0.0342	0.0278

## Sheet: 3306
SVM	accuracy	sensitivity	specificity	precision
1	0.8094	0.719	0.9	0.8782
2	0.7791	0.6586	0.9	0.8685
3	0.7776	0.6424	0.9124	0.8797
4	0.7912	0.6788	0.9033	0.875
5	0.7746	0.6424	0.9063	0.8724
mean	0.78638	0.66824	0.9044	0.87476
95%CI(±）	1.12(%)	2.52(%)	0.41(%)	0.35(%)
RF
1	0.855	0.8471	0.8634	0.8675
2	0.8338	0.8118	0.8571	0.8571
3	0.8545	0.8047	0.9068	0.9007
4	0.8303	0.8462	0.8137	0.8266
5	0.8515	0.8402	0.8634	0.8659
mean	0.84502	0.83	0.86088	0.86356
95%CI(±）	0.0094	0.0158	0.0259	0.0208
K-NN
1	0.8189	0.687	0.9478	0.9278
2	0.8113	0.6947	0.9254	0.901
3	0.7576	0.6336	0.8797	0.8384
4	0.7955	0.6692	0.9179	0.8878
5	0.7917	0.6769	0.903	0.8713
mean	0.795	0.67228	0.91476	0.88526
95%CI(±）	0.0186	0.0186	0.0199	0.0262
XGBoost
1	0.8865	0.8822	0.8909	0.8902
2	0.8669	0.8399	0.8939	0.8882
3	0.8427	0.8545	0.8308	0.8343
4	0.8638	0.8667	0.861	0.8614
5	0.8714	0.8545	0.8882	0.884
mean	0.864975	0.860825	0.86915	0.868525
95%CI(±）	0.0124	0.0124	0.0212	0.0187
